# Supplementary material for: CEP55 as a Promising Immune Intervention Marker to Regulate Tumor Progression: A Pan-Cancer Analysis with Experimental Verification
Source: Cells. 2023 Oct 15;12(20):2457. doi: 10.3390/cells12202457 (PMC10605621; doi:10.3390/cells12202457)
Supplement: Supplementary file 1 [file cells-12-02457-s001.zip]

Archive with 2 entries (2 files):
- Supplementary figures.pdf
- Supplementary table 1.xlsx
